# Supplementary material for: An Invasive Vector of Zoonotic Disease Sustained by Anthropogenic Resources: The Raccoon Dog in Northern Europe
Source: PLoS One. 2014 May 22;9(5):e96358. doi: 10.1371/journal.pone.0096358 (PMC4031070; doi:10.1371/journal.pone.0096358)
Supplement: Table S1 — Data for the sampled raccoon dogs in Estonia (see also Figure S1). (XLS) [file pone.0096358.s004.xls]

## Sheet: Sheet1
Hunting district (HD)	HD, full name	County	No of samples	Longitude	Latitude
Ke	Keila	Harjumaa	2	59.3053	24.2754
Lõ	Lõõla	Järvamaa	3	58.9211	25.4203
Kb	Kabala	Järvamaa	8	58.6744	25.5571
Oi	Oisu	Järvamaa	16	58.7547	25.5354
Jü	Jüriöö	Järvamaa	1	58.7238	25.358
Ka	Kaansoo	Järvamaa	1	58.6029	25.3287
Nv	Nõva	Läänenemaa	8	59.1346	23.8776
Rs	Rasina	Põlvamaa	6	58.2079	27.2242
Vä	Vändra	Pärnumaa	26	58.659	25.0377
Ku	Kuressaare	Saaremaa	8	58.2346	22.2337
Al	Alatskivi	Tartumaa	56	58.5815	26.9765
Jä	Järvselja	Tartumaa	30	58.3407	27.253
Nõ	Nõo	Tartumaa	1	58.2536	26.5449
Võ	Võnnu	Tartumaa	22	58.2758	27.1281
Me	Meeksi	Tartumaa	1	58.3016	27.4007
Tä	Tähtvere	Tartumaa	4	58.4015	26.56
Su	Suislepa	Viljandimaa	1	58.1485	25.9779
Ra	Rapla	Raplamaa	8	59.0257	24.7268
Va	Valtu	Raplamaa	10	58.9792	24.9091
Vo	Vana-Otepää	Valgamaa	27	58.0392	26.5314
Pu	Puka	Valgamaa	8	58.065	26.2166
